# Supplementary material for: The Evidence Surrounding Non-Alcoholic Fatty Liver Disease in Individuals with Cancer: A Systematic Literature Review
Source: Curr Oncol. 2022 Dec 21;30(1):48–74. doi: 10.3390/curroncol30010005 (PMC9857873; doi:10.3390/curroncol30010005)
Supplement: Supplementary file 1 [file curroncol-30-00005-s001.zip]

Archive with 1 entries (1 files):
- curroncol-1980041-supplementary.pdf
